# Supplementary material for: Experimental data showing the thermal behavior of a flat roof with phase change material
Source: Data Brief. 2015 Oct 22;5:476–80. doi: 10.1016/j.dib.2015.09.019 (PMC4631864; doi:10.1016/j.dib.2015.09.019)
Supplement: Supplementary file 1 — Supplementary material [file mmc1.zip]

Archive with 4,323 entries (4,322 files):
- Supplementary files/
- Supplementary files/Supplementary Figure 1.jpg
- Supplementary files/Supplementary Figure 10.jpg
- Supplementary files/Supplementary Figure 100.jpg
- Supplementary files/Supplementary Figure 1000.jpg
- Supplementary files/Supplementary Figure 1001.jpg
- Supplementary files/Supplementary Figure 1002.jpg
- Supplementary files/Supplementary Figure 1003.jpg
- Supplementary files/Supplementary Figure 1004.jpg
- Supplementary files/Supplementary Figure 1005.jpg
- Supplementary files/Supplementary Figure 1006.jpg
- Supplementary files/Supplementary Figure 1007.jpg
- Supplementary files/Supplementary Figure 1008.jpg
- Supplementary files/Supplementary Figure 1009.jpg
- Supplementary files/Supplementary Figure 101.jpg
- Supplementary files/Supplementary Figure 1010.jpg
- Supplementary files/Supplementary Figure 1011.jpg
- Supplementary files/Supplementary Figure 1012.jpg
- Supplementary files/Supplementary Figure 1013.jpg
- Supplementary files/Supplementary Figure 1014.jpg
- Supplementary files/Supplementary Figure 1015.jpg
- Supplementary files/Supplementary Figure 1016.jpg
- Supplementary files/Supplementary Figure 1017.jpg
- Supplementary files/Supplementary Figure 1018.jpg
- Supplementary files/Supplementary Figure 1019.jpg
- Supplementary files/Supplementary Figure 102.jpg
- Supplementary files/Supplementary Figure 1020.jpg
- Supplementary files/Supplementary Figure 1021.jpg
- Supplementary files/Supplementary Figure 1022.jpg
- Supplementary files/Supplementary Figure 1023.jpg
- Supplementary files/Supplementary Figure 1024.jpg
- Supplementary files/Supplementary Figure 1025.jpg
- Supplementary files/Supplementary Figure 1026.jpg
- Supplementary files/Supplementary Figure 1027.jpg
- Supplementary files/Supplementary Figure 1028.jpg
- Supplementary files/Supplementary Figure 1029.jpg
- Supplementary files/Supplementary Figure 103.jpg
- Supplementary files/Supplementary Figure 1030.jpg
- Supplementary files/Supplementary Figure 1031.jpg
- Supplementary files/Supplementary Figure 1032.jpg
- Supplementary files/Supplementary Figure 1033.jpg
- Supplementary files/Supplementary Figure 1034.jpg
- Supplementary files/Supplementary Figure 1035.jpg
- Supplementary files/Supplementary Figure 1036.jpg
- Supplementary files/Supplementary Figure 1037.jpg
- Supplementary files/Supplementary Figure 1038.jpg
- Supplementary files/Supplementary Figure 1039.jpg
- Supplementary files/Supplementary Figure 104.jpg
- Supplementary files/Supplementary Figure 1040.jpg
- Supplementary files/Supplementary Figure 1041.jpg
- Supplementary files/Supplementary Figure 1042.jpg
- Supplementary files/Supplementary Figure 1043.jpg
- Supplementary files/Supplementary Figure 1044.jpg
- Supplementary files/Supplementary Figure 1045.jpg
- Supplementary files/Supplementary Figure 1046.jpg
- Supplementary files/Supplementary Figure 1047.jpg
- Supplementary files/Supplementary Figure 1048.jpg
- Supplementary files/Supplementary Figure 1049.jpg
- Supplementary files/Supplementary Figure 105.jpg
- Supplementary files/Supplementary Figure 1050.jpg
- Supplementary files/Supplementary Figure 1051.jpg
- Supplementary files/Supplementary Figure 1052.jpg
- Supplementary files/Supplementary Figure 1053.jpg
- Supplementary files/Supplementary Figure 1054.jpg
- Supplementary files/Supplementary Figure 1055.jpg
- Supplementary files/Supplementary Figure 1056.jpg
- Supplementary files/Supplementary Figure 1057.jpg
- Supplementary files/Supplementary Figure 1058.jpg
- Supplementary files/Supplementary Figure 1059.jpg
- Supplementary files/Supplementary Figure 106.jpg
- Supplementary files/Supplementary Figure 1060.jpg
- Supplementary files/Supplementary Figure 1061.jpg
- Supplementary files/Supplementary Figure 1062.jpg
- Supplementary files/Supplementary Figure 1063.jpg
- Supplementary files/Supplementary Figure 1064.jpg
- Supplementary files/Supplementary Figure 1065.jpg
- Supplementary files/Supplementary Figure 1066.jpg
- Supplementary files/Supplementary Figure 1067.jpg
- Supplementary files/Supplementary Figure 1068.jpg
- Supplementary files/Supplementary Figure 1069.jpg
- Supplementary files/Supplementary Figure 107.jpg
- Supplementary files/Supplementary Figure 1070.jpg
- Supplementary files/Supplementary Figure 1071.jpg
- Supplementary files/Supplementary Figure 1072.jpg
- Supplementary files/Supplementary Figure 1073.jpg
- Supplementary files/Supplementary Figure 1074.jpg
- Supplementary files/Supplementary Figure 1075.jpg
- Supplementary files/Supplementary Figure 1076.jpg
- Supplementary files/Supplementary Figure 1077.jpg
- Supplementary files/Supplementary Figure 1078.jpg
- Supplementary files/Supplementary Figure 1079.jpg
- Supplementary files/Supplementary Figure 108.jpg
- Supplementary files/Supplementary Figure 1080.jpg
- Supplementary files/Supplementary Figure 1081.jpg
- Supplementary files/Supplementary Figure 1082.jpg
- Supplementary files/Supplementary Figure 1083.jpg
- Supplementary files/Supplementary Figure 1084.jpg
- Supplementary files/Supplementary Figure 1085.jpg
- Supplementary files/Supplementary Figure 1086.jpg
- Supplementary files/Supplementary Figure 1087.jpg
- Supplementary files/Supplementary Figure 1088.jpg
- Supplementary files/Supplementary Figure 1089.jpg
- Supplementary files/Supplementary Figure 109.jpg
- Supplementary files/Supplementary Figure 1090.jpg
- Supplementary files/Supplementary Figure 1091.jpg
- Supplementary files/Supplementary Figure 1092.jpg
- Supplementary files/Supplementary Figure 1093.jpg
- Supplementary files/Supplementary Figure 1094.jpg
- Supplementary files/Supplementary Figure 1095.jpg
- Supplementary files/Supplementary Figure 1096.jpg
- Supplementary files/Supplementary Figure 1097.jpg
- Supplementary files/Supplementary Figure 1098.jpg
- Supplementary files/Supplementary Figure 1099.jpg
- Supplementary files/Supplementary Figure 11.jpg
- Supplementary files/Supplementary Figure 110.jpg
- Supplementary files/Supplementary Figure 1100.jpg
- Supplementary files/Supplementary Figure 1101.jpg
- Supplementary files/Supplementary Figure 1102.jpg
- Supplementary files/Supplementary Figure 1103.jpg
- Supplementary files/Supplementary Figure 1104.jpg
- Supplementary files/Supplementary Figure 1105.jpg
- Supplementary files/Supplementary Figure 1106.jpg
- Supplementary files/Supplementary Figure 1107.jpg
- Supplementary files/Supplementary Figure 1108.jpg
- Supplementary files/Supplementary Figure 1109.jpg
- Supplementary files/Supplementary Figure 111.jpg
- Supplementary files/Supplementary Figure 1110.jpg
- Supplementary files/Supplementary Figure 1111.jpg
- Supplementary files/Supplementary Figure 1112.jpg
- Supplementary files/Supplementary Figure 1113.jpg
- Supplementary files/Supplementary Figure 1114.jpg
- Supplementary files/Supplementary Figure 1115.jpg
- Supplementary files/Supplementary Figure 1116.jpg
- Supplementary files/Supplementary Figure 1117.jpg
- Supplementary files/Supplementary Figure 1118.jpg
- Supplementary files/Supplementary Figure 1119.jpg
- Supplementary files/Supplementary Figure 112.jpg
- Supplementary files/Supplementary Figure 1120.jpg
- Supplementary files/Supplementary Figure 1121.jpg
- Supplementary files/Supplementary Figure 1122.jpg
- Supplementary files/Supplementary Figure 1123.jpg
- Supplementary files/Supplementary Figure 1124.jpg
- Supplementary files/Supplementary Figure 1125.jpg
- Supplementary files/Supplementary Figure 1126.jpg
- Supplementary files/Supplementary Figure 1127.jpg
- Supplementary files/Supplementary Figure 1128.jpg
- Supplementary files/Supplementary Figure 1129.jpg
- Supplementary files/Supplementary Figure 113.jpg
- Supplementary files/Supplementary Figure 1130.jpg
- Supplementary files/Supplementary Figure 1131.jpg
- Supplementary files/Supplementary Figure 1132.jpg
- Supplementary files/Supplementary Figure 1133.jpg
- Supplementary files/Supplementary Figure 1134.jpg
- Supplementary files/Supplementary Figure 1135.jpg
- Supplementary files/Supplementary Figure 1136.jpg
- Supplementary files/Supplementary Figure 1137.jpg
- Supplementary files/Supplementary Figure 1138.jpg
- Supplementary files/Supplementary Figure 1139.jpg
- Supplementary files/Supplementary Figure 114.jpg
- Supplementary files/Supplementary Figure 1140.jpg
- Supplementary files/Supplementary Figure 1141.jpg
- Supplementary files/Supplementary Figure 1142.jpg
- Supplementary files/Supplementary Figure 1143.jpg
- Supplementary files/Supplementary Figure 1144.jpg
- Supplementary files/Supplementary Figure 1145.jpg
- Supplementary files/Supplementary Figure 1146.jpg
- Supplementary files/Supplementary Figure 1147.jpg
- Supplementary files/Supplementary Figure 1148.jpg
- Supplementary files/Supplementary Figure 1149.jpg
- Supplementary files/Supplementary Figure 115.jpg
- Supplementary files/Supplementary Figure 1150.jpg
- Supplementary files/Supplementary Figure 1151.jpg
- Supplementary files/Supplementary Figure 1152.jpg
- Supplementary files/Supplementary Figure 1153.jpg
- Supplementary files/Supplementary Figure 1154.jpg
- Supplementary files/Supplementary Figure 1155.jpg
- Supplementary files/Supplementary Figure 1156.jpg
- Supplementary files/Supplementary Figure 1157.jpg
- Supplementary files/Supplementary Figure 1158.jpg
- Supplementary files/Supplementary Figure 1159.jpg
- Supplementary files/Supplementary Figure 116.jpg
- Supplementary files/Supplementary Figure 1160.jpg
- Supplementary files/Supplementary Figure 1161.jpg
- Supplementary files/Supplementary Figure 1162.jpg
- Supplementary files/Supplementary Figure 1163.jpg
- Supplementary files/Supplementary Figure 1164.jpg
- Supplementary files/Supplementary Figure 1165.jpg
- Supplementary files/Supplementary Figure 1166.jpg
- Supplementary files/Supplementary Figure 1167.jpg
- Supplementary files/Supplementary Figure 1168.jpg
- Supplementary files/Supplementary Figure 1169.jpg
- Supplementary files/Supplementary Figure 117.jpg
- Supplementary files/Supplementary Figure 1170.jpg
- Supplementary files/Supplementary Figure 1171.jpg
- Supplementary files/Supplementary Figure 1172.jpg
- Supplementary files/Supplementary Figure 1173.jpg
- Supplementary files/Supplementary Figure 1174.jpg
- Supplementary files/Supplementary Figure 1175.jpg
- Supplementary files/Supplementary Figure 1176.jpg
- Supplementary files/Supplementary Figure 1177.jpg
- Supplementary files/Supplementary Figure 1178.jpg
- Supplementary files/Supplementary Figure 1179.jpg
- Supplementary files/Supplementary Figure 118.jpg
- Supplementary files/Supplementary Figure 1180.jpg
- Supplementary files/Supplementary Figure 1181.jpg
- Supplementary files/Supplementary Figure 1182.jpg
- Supplementary files/Supplementary Figure 1183.jpg
- Supplementary files/Supplementary Figure 1184.jpg
- Supplementary files/Supplementary Figure 1185.jpg
- Supplementary files/Supplementary Figure 1186.jpg
- Supplementary files/Supplementary Figure 1187.jpg
- Supplementary files/Supplementary Figure 1188.jpg
- Supplementary files/Supplementary Figure 1189.jpg
- Supplementary files/Supplementary Figure 119.jpg
- Supplementary files/Supplementary Figure 1190.jpg
- Supplementary files/Supplementary Figure 1191.jpg
- Supplementary files/Supplementary Figure 1192.jpg
- Supplementary files/Supplementary Figure 1193.jpg
- Supplementary files/Supplementary Figure 1194.jpg
- Supplementary files/Supplementary Figure 1195.jpg
- Supplementary files/Supplementary Figure 1196.jpg
- Supplementary files/Supplementary Figure 1197.jpg
- Supplementary files/Supplementary Figure 1198.jpg
- Supplementary files/Supplementary Figure 1199.jpg
- Supplementary files/Supplementary Figure 12.jpg
- Supplementary files/Supplementary Figure 120.jpg
- Supplementary files/Supplementary Figure 1200.jpg
- Supplementary files/Supplementary Figure 1201.jpg
- Supplementary files/Supplementary Figure 1202.jpg
- Supplementary files/Supplementary Figure 1203.jpg
- Supplementary files/Supplementary Figure 1204.jpg
- Supplementary files/Supplementary Figure 1205.jpg
- Supplementary files/Supplementary Figure 1206.jpg
- Supplementary files/Supplementary Figure 1207.jpg
- Supplementary files/Supplementary Figure 1208.jpg
- Supplementary files/Supplementary Figure 1209.jpg
- Supplementary files/Supplementary Figure 121.jpg
- Supplementary files/Supplementary Figure 1210.jpg
- Supplementary files/Supplementary Figure 1211.jpg
- Supplementary files/Supplementary Figure 1212.jpg
- Supplementary files/Supplementary Figure 1213.jpg
- Supplementary files/Supplementary Figure 1214.jpg
- Supplementary files/Supplementary Figure 1215.jpg
- Supplementary files/Supplementary Figure 1216.jpg
- Supplementary files/Supplementary Figure 1217.jpg
- Supplementary files/Supplementary Figure 1218.jpg
- Supplementary files/Supplementary Figure 1219.jpg
- Supplementary files/Supplementary Figure 122.jpg
- Supplementary files/Supplementary Figure 1220.jpg
- Supplementary files/Supplementary Figure 1221.jpg
- Supplementary files/Supplementary Figure 1222.jpg
- Supplementary files/Supplementary Figure 1223.jpg
- Supplementary files/Supplementary Figure 1224.jpg
- Supplementary files/Supplementary Figure 1225.jpg
- Supplementary files/Supplementary Figure 1226.jpg
- Supplementary files/Supplementary Figure 1227.jpg
- Supplementary files/Supplementary Figure 1228.jpg
- Supplementary files/Supplementary Figure 1229.jpg
- Supplementary files/Supplementary Figure 123.jpg
- Supplementary files/Supplementary Figure 1230.jpg
- Supplementary files/Supplementary Figure 1231.jpg
- Supplementary files/Supplementary Figure 1232.jpg
- Supplementary files/Supplementary Figure 1233.jpg
- Supplementary files/Supplementary Figure 1234.jpg
- Supplementary files/Supplementary Figure 1235.jpg
- Supplementary files/Supplementary Figure 1236.jpg
- Supplementary files/Supplementary Figure 1237.jpg
- Supplementary files/Supplementary Figure 1238.jpg
- Supplementary files/Supplementary Figure 1239.jpg
- Supplementary files/Supplementary Figure 124.jpg
- Supplementary files/Supplementary Figure 1240.jpg
- Supplementary files/Supplementary Figure 1241.jpg
- Supplementary files/Supplementary Figure 1242.jpg
- Supplementary files/Supplementary Figure 1243.jpg
- Supplementary files/Supplementary Figure 1244.jpg
- Supplementary files/Supplementary Figure 1245.jpg
- Supplementary files/Supplementary Figure 1246.jpg
- Supplementary files/Supplementary Figure 1247.jpg
- Supplementary files/Supplementary Figure 1248.jpg
- Supplementary files/Supplementary Figure 1249.jpg
- Supplementary files/Supplementary Figure 125.jpg
- Supplementary files/Supplementary Figure 1250.jpg
- Supplementary files/Supplementary Figure 1251.jpg
- Supplementary files/Supplementary Figure 1252.jpg
- Supplementary files/Supplementary Figure 1253.jpg
- Supplementary files/Supplementary Figure 1254.jpg
- Supplementary files/Supplementary Figure 1255.jpg
- Supplementary files/Supplementary Figure 1256.jpg
- Supplementary files/Supplementary Figure 1257.jpg
- Supplementary files/Supplementary Figure 1258.jpg
- Supplementary files/Supplementary Figure 1259.jpg
- Supplementary files/Supplementary Figure 126.jpg
- Supplementary files/Supplementary Figure 1260.jpg
- Supplementary files/Supplementary Figure 1261.jpg
- Supplementary files/Supplementary Figure 1262.jpg
- Supplementary files/Supplementary Figure 1263.jpg
- Supplementary files/Supplementary Figure 1264.jpg
- Supplementary files/Supplementary Figure 1265.jpg
- Supplementary files/Supplementary Figure 1266.jpg
- Supplementary files/Supplementary Figure 1267.jpg
[truncated: 4,023 more entries]
